# Supplementary material for: The SARS-CoV-2 and other human coronavirus spike proteins are fine-tuned towards temperature and proteases of the human airways
Source: PLoS Pathog. 2021 Apr 22;17(4):e1009500. doi: 10.1371/journal.ppat.1009500 (PMC8061995; doi:10.1371/journal.ppat.1009500)
Supplement: S1 Data — (XLSX) [file ppat.1009500.s010.xlsx]

## Sheet: Fig 2B
	Spike band intensity (relative to MLV-gag) - 33°C vs 37°C
		S0 band intensity											Cleaved band intensity											MLV-gag band intensity
		SARS-2-SD614		SARS-2-SG614		SARS-S		MERS-S		229E-S			SARS-2-SD614		SARS-2-SG614		SARS-S		MERS-S		229E-S			SARS-2-SD614		SARS-2-SG614		SARS-S		MERS-S		229E-S
		33°C	37°C	33°C	37°C	33°C	37°C	33°C	37°C	33°C	37°C		33°C	37°C	33°C	37°C	33°C	37°C	33°C	37°C	33°C	37°C		33°C	37°C	33°C	37°C	33°C	37°C	33°C	37°C	33°C	37°C
	Stock1	200449	31190.6	405869	98970.5	394713	2.29449e+06	449494	861559	1.0566e+07	998333		3571942	2.28098e+06	4124632	3025709	1.91469e+06	4.88296e+06	3317402	6.0962e+06	1.17221e+07	397512		1367977	1.4048e+06	1.75964e+06	1486673	1.43447e+06	2.25713e+06	1.89875e+06	1.66884e+06	1.95853e+06	2.51161e+06
	Stock2	351753	42558.2	485191	113287	980911	2.24995e+06	504988	214600	5.00078e+06	1.01143e+06		3.25476e+06	1157527	3.79083e+06	3435758	1.47267e+06	5.38743e+06	4.1801e+06	5.52862e+06	5.59379e+06	992727		1.54641e+06	2.53456e+06	2.16929e+06	3.97147e+06	1.59891e+06	2.32598e+06	1.36247e+06	1.19586e+06	1.1126e+06	2.42308e+06
	Stock3	246728	46585.2	141110	44952.2	992951	1.55254e+06	247624	155266	3.58935e+06	950725		4.82364e+06	4.17102e+06	2.9423e+06	2.0996e+06	1.29507e+06	3.82582e+06	2.8539e+06	2.88806e+06	4.86697e+06	919014		2.37001e+06	3.75237e+06	2.31293e+06	2.9856e+06	1.88704e+06	2.44541e+06	895315	1.1838e+06	1.0225e+06	2.05704e+06
	Stock4	324419	45980.9	47043.6	1291.19	240410	7.18643e+06	188599	284445	5.6164e+06	1.64411e+06		4.17671e+06	2.44952e+06	2.44867e+06	1.91993e+06	653549	1.21187e+07	2.39846e+06	9.73224e+06	1.33886e+07	3.36492e+06		2.55535e+06	3.3845e+06	1.65544e+06	1.79969e+06	3.93229e+06	5.04681e+06	4.83091e+06	4.99575e+06	4.5716e+06	4.8131e+06
	Stock1-duplicate	197406	4010.94	60171.3	3131.7								3.94569e+06	3.42199e+06	2.23218e+06	3.28518e+06								2.04351e+06	3.11651e+06	921789	1.5813e+06
	Stock2-duplicate	341523	80512.9	251433	120561								5.22248e+06	3.0266e+06	3.98188e+06	2.81582e+06								1.77259e+06	4.14359e+06	2.44121e+06	4.15892e+06
	Stock3-duplicate	245341	43097.4	287527	98879.2								4.68673e+06	2.41302e+06	3.30934e+06	3.85196e+06								2.35323e+06	3.77378e+06	1.95938e+06	4.30754e+06
	Stock4-duplicate	207930	35224	282075	83059.9								3.76135e+06	2.34218e+06	3.90381e+06	3610818								1.92188e+06	5.2615e+06	2.10303e+06	3.2671e+06
		S0 /MLV gag											Cleaved S/MLV gag
		SARS-2-SD614		SARS-2-SG614		SARS-S		MERS-S		229E-S			SARS-2-SD614		SARS-2-SG614		SARS-S		MERS-S		229E-S
		33°C	37°C	33°C	37°C	33°C	37°C	33°C	37°C	33°C	37°C		33°C	37°C	33°C	37°C	33°C	37°C	33°C	37°C	33°C	37°C
	Stock1	0.146529	0.0222029	0.230654	0.0665718	0.275162	1.01655	0.236731	0.516263	5.39484	0.397487		2.61111	1.62371	2.34402	2.03522	1.33477	2.16335	1.74715	3.65296	5.98517	0.15827
	Stock2	0.227465	0.0167912	0.223664	0.0285253	0.613486	0.967313	0.370642	0.179453	4.49469	0.417415		2.10472	0.456698	1.7475	0.86511	0.921047	2.3162	3.06803	4.62313	5.02768	0.409696
	Stock3	0.104104	0.0124149	0.0610092	0.0150564	0.526194	0.634881	0.276577	0.131159	3.51038	0.462182		2.03528	1.11157	1.27211	0.703243	0.686293	1.56449	3.18759	2.43965	4.75989	0.446766
	Stock4	0.126957	0.0135857	0.0284176	0.000717448	0.0611374	1.42395	0.0390401	0.0569373	1.22854	0.34159		1.6345	0.723748	1.47916	1.06681	0.166201	2.40125	0.496482	1.9481	2.92866	0.699116
	Stock1-duplicate	0.0966014	0.001287	0.0652767	0.00198046								1.93084	1.09802	2.42158	2.07752
	Stock2-duplicate	0.192669	0.0194307	0.102995	0.0289885								2.94625	0.730429	1.63111	0.677056
	Stock3-duplicate	0.104257	0.0114202	0.146744	0.0229549								1.99162	0.639415	1.68897	0.894236
	Stock4-duplicate	0.108191	0.00669467	0.134128	0.0254231								1.95712	0.445154	1.85628	1.10521
		Total S
		SARS-2-SD614		SARS-2-SG614		SARS-S		MERS-S		229E-S
		33°C	37°C	33°C	37°C	33°C	37°C	33°C	37°C	33°C	37°C
	Stock1	2.75764	1.64591	2.57468	2.10179	1.60993	3.17991	1.98388	4.16922	11.38	0.555757
	Stock2	2.33219	0.473489	1.97116	0.893636	1.53453	3.28351	3.43868	4.80258	9.52237	0.827111
	Stock3	2.13939	1.12398	1.33312	0.7183	1.21249	2.19937	3.46417	2.57081	8.27026	0.908947
	Stock4	1.76145	0.737334	1.50758	1.06753	0.227338	3.82521	0.535522	2.00504	4.1572	1.04071
	Stock1-duplicate	2.02744	1.09931	2.48686	2.0795
	Stock2-duplicate	3.13891	0.74986	1.73411	0.706045
	Stock3-duplicate	2.09587	0.650836	1.83572	0.917191
	Stock4-duplicate	2.06531	0.451849	1.99041	1.13063
	MEAN	2.28978	0.866571	1.9292	1.20183	1.14607	3.122	2.35556	3.38691	8.33246	0.83313
	std dev	0.447258	0.401989	0.433096	0.568073	0.636278	0.677049	1.39676	1.31551	3.06268	0.204783
	SEM	0.15813	0.142125	0.153123	0.200844	0.318139	0.338524	0.698382	0.657757	1.53134	0.102392

## Sheet: Fig 2C
	MLV-S Particle infectivity (luminescence: x-fold over background)
		SARS-2-SD614		SARS-2-SG614		SARS-S		MERS-S		229E-S
	produced at:	33°C	37°C	33°C	37°C	33°C	37°C	33°C	37°C	33°C	37°C
		539.6	477.2	472.01	174.529	4.6	14.4	15.2	58.7	20.9	14.4
		633.4	491.7	475.191	177.468	2.2	6.5	22.9	62.7	22.7	10.3
		181.7	141.7	524.555	117.519	2.2	6	3.7	15.6	21.5	15.6
		442.5	385.8	415.267	146.501	4	16.3	18.3	73.8	23.7	14.2
		467.6	388.5	456.997	175.356	2.3	10.3	18	67.2	20.3	13.6
		194.8	104.8	445.916	115.852	2.7	5.2	4.2	13.2	21.2	11.3
		823	238	509.712	156.877	9.96	25.23	39.77	22.48	68.3	15.11
		643	191	498.12	171.758	5.33	4.46	29.02	13.07	33.86	15.58
		599	132	498.434	116.338	1.45	21.95	21.79	9.23	33.84	14.67
		902	279	513.784	164.254	12.81	31.92	43.37	34.08	93.44	20.96
		692	345	552.475	186.513	6.71	4.88	34.15	13.61	46.03	19.64
		689	253	546.523	131.657	1.62	26.94	22.65	13.19	42.43	20.98
	MEAN	567.3	285.642	492.415	152.885	4.65667	14.5067	22.7542	33.0717	37.35	15.5283
	std dev	220.041	132.341	40.9809	26.3874	3.57597	9.84341	12.4004	25.0709	22.7715	3.42477
	SEM	63.5203	38.2035	11.8302	7.61737	1.03229	2.84155	3.57968	7.23735	6.57356	0.988645

## Sheet: Fig 3A
	SARS-CoV-2 growth curves
		D614 - 33°C								MEAN	stdev	SEM
	day 0	1.6	1.8	1.8	1.9	1.6	1.8	2	1.4	1.7375	0.192261	0.0679745
	day 2	5.8	6.2	6	5.6	6.6	5.1	5.5	5.5	5.7875	0.470372	0.166302
	day 3	6.4	6.4	6.4	6.5	6.6	6.1	6.4	6.5	6.4125	0.145774	0.0515388
	day 4	6.5	6.5	7.5	7.8	6.7	6.8	6.9	6.9	6.95	0.465986	0.164751
		D614 - 37°C
	day 0	2.3	1.6	2.2	1.6	1.7	1.6	1.6	1.3	1.7375	0.337797	0.119429
	day 2	6.8	7.1	7.2	6.6	7.1	7	6.9	6.8	6.9375	0.199553	0.0705527
	day 3	7.1	7.1	7.8	7	7.9	7.1	7.3	7.2	7.3125	0.344083	0.121652
	day 4	7	7	7.4	7.8	7	7.2	7.3	7	7.2125	0.285044	0.100778
		G614 - 33°C
	day 0	1.9	2	2.3	2.1	2.2	1.5	2.8	2	2.1	0.370328	0.130931
	day 2	4.9	5.1	6	4.9	5.3	5.5	5.5	5.6	5.35	0.377964	0.133631
	day 3	6	5.6	6.1	6	6.2	6.2	5.8	7.4	6.1625	0.539676	0.190804
	day 4	7.7	6.4	7.1	7.1	6.5	6.5	6.5	7.9	6.9625	0.587823	0.207827
		G614 - 37°C
	day 0	2.5	1.7	2.3	2.3	2	2.3	2.4	1.6	2.1375	0.333542	0.117925
	day 2	6.4	6.7	7.6	6.4	6.8	6.9	6.7	6.7	6.775	0.377018	0.133296
	day 3	7.3	7	6.9	7.7	7.2	7.1	7.5	7.1	7.225	0.265922	0.0940175
	day 4	7.9	7.1	8	7.1	7.3	7.2	8.2	7.9	7.5875	0.454933	0.160843

## Sheet: Fig 3B
	SARS-CoV-2 virus infectivity
	D614 - 33°C								MEAN	stdev	SEM
day 2	0.051847	0.001042	0.009344	0.034022	0.005115	0.001712	0.01928	0.008498	0.0163575	0.017994	0.00636184
day 3	0.02021	0.02269	0.03153	0.01403	0.01458	0.021721	0.007112	0.009331	0.0176505	0.00796391	0.00281567
day 4	0.02556	0.00862	0.00249	0.00079	0.010164	0.013274	0.001945	0.011637	0.00931	0.00810416	0.00286525
	D614 - 37°C
day 2	0.01283	0.01454	0.00292	0.04636	0.004398	0.005808	0.006164	0.001057	0.0117596	0.0147342	0.00520932
day 3	0.00098	0.00179	0.00107	0.00188	0.000652	0.002713	0.001904	0.003321	0.00178875	0.00090131	0.000318661
day 4	0.00017	0.00038	9e-05	1e-05	0.001093	9.47e-05	0.000237	4.81e-05	0.00026535	0.000354626	0.000125379
	G614 - 33°C
day 2	0	0.004577	0.000319	0.002237	0.001619	0.003892	0.000867	0.00211	0.00195262	0.00162681	0.000575163
day 3	0.00111	0.00166	0.00381	0.00335	0.002337	0.00297	0.001601	0.000546	0.002173	0.00113984	0.000402994
day 4	0.0001	0.00286	0.0008	0.00029	0.001229	0.000602	0.00134	7.75e-05	0.000912313	0.000920376	0.000325402
	G614 - 37°C
day 2	0.00136	0.00105	0.00093	0.00141	0.001416	0.004956	0.000618	0.002431	0.00177137	0.0013919	0.00049211
day 3	0.00033	0.00036	0.00174	0.00032	0.000753	0.001064	0.000702	0.001098	0.000795875	0.000492614	0.000174165
day 4	2.2e-05	0.00047	1.8e-05	0.00019	0.000222	6.87e-05	1.42e-05	5.05e-05	0.000131925	0.000158263	5.59544e-05

## Sheet: Fig 5
	Entry and inhibition in Calu-3 and VeroE6 cells
		Calu-3											Vero E6
		SARS-2-S					SARS-S		MERS-S				SARS-2-S					SARS-S		MERS-S
No compound		WT	PRRA	QTQTN	NSPRRAR	G614	WT	Ext	WT	MonoR			WT	PRRA	QTQTN	NSPRRAR	G614	WT	Ext	WT	MonoR
		133.3	1	17	0	180	107.1	392*	146.4	1			83	717	461	656	251	74	14	73	40
		66.7	18	1	8	97	92.9	73	53.6	1			117	823	535	836	251	126	25	127	74
		115.4	99*	20	1	129	115.3	123	132.6	2			79	1533	1284	1923	185	112	61*	162	14
		84.6	5	9	9	58	84.7	171	67.4	1			121	1309	702	1207	235	88	25	38	14
		118.2	27	30	1	165	100	96	100	2			82	4844	2477	3724	902	104	18	149	53
		81.8	28	14	1	256							118	4827	2522	3301	717	96	25	51	21
													123	2346	1424	2024	797	108	12	147	71
													77	1680	898	1785	458	92	12	53	113
	MEAN	100	15.8	15.1667	3.33333	147.5	100	115.75	100	1.4		MEAN	100	2259.88	1287.88	1932	474.5	100	18.7143	100	50
	std dev	25.902	12.3976	9.86745	4.0332	69.3361	11.9269	42.1218	40.0981	0.547723		std dev	21.267	1668.58	819.531	1100.04	289.56	16.0357	6.21059	51.2222	34.9039
	SEM	10.5745	5.54437	4.02837	1.64655	28.3064	5.33385	21.0609	17.9324	0.244949		SEM	7.51902	589.932	289.748	388.922	102.375	5.66947	2.34738	18.1098	12.3404
		Calu-3 + camostat											Vero E6 + E64d
		SARS-2-S					SARS-S		MERS-S				SARS-2-S					SARS-S		MERS-S
+Inhibitor		WT	PRRA	QTQTN	NSPRRAR	G614	WT	Ext	WT	MonoR		E64d	WT	PRRA	QTQTN	NSPRRAR	G614	WT	Ext	WT	MonoR
(% vs DMSO)		75	73	66*	nd	96	58*	98	98	0		(% vs DMSO)	76	93	92	94	80	76	52	34	38
		87	99	96	nd	99	93	99	99	0			81	96	97	97	90	90	92	91	67
		99	94	96	nd	85	98	99	97	0			73	95	95	95	87	87	76	81	72
		92	90	99	nd	97	95	96
		91	61	95	nd	97
	MEAN	88.8	83.4	96.5		94.8	95.3333	98	98	0		MEAN	76.6667	94.6667	94.6667	95.3333	85.6667	84.3333	73.3333	68.6667	59
	std dev	8.84308	15.884	1.73205		5.5857	2.51661	1.41421	1	0		std dev	4.04145	1.52753	2.51661	1.52753	5.1316	7.37111	20.1329	30.4357	18.3576
	SEM	3.95474	7.10352	0.866025		2.498	1.45297	0.707107	0.57735	0		SEM	2.33333	0.881917	1.45297	0.881917	2.96273	4.25572	11.6237	17.5721	10.5987

## Sheet: Fig 6
	SARS-CoV-2 in Calu-3-EMPTY and Calu-3-CTSL
	Calu-3-EMPTY										Calu-3-CTSL
	SARS-CoV-2S-D614					SARS-CoV-2S-G614					SARS-CoV-2S-D614					SARS-CoV-2S-G614
	E64d	Camostat	Camostat + E64d	GS 441524		E64d	Camostat	Camostat + E64d	GS 441524		E64d	Camostat	Camostat + E64d	GS 441524		E64d	Camostat	Camostat + E64d	GS 441524
	-5	104	97	103		5	104	92	104		20	62	99	100		40	38	103	99
	-5	102	92	100		-3	100	91	91		27	102	104	105		22	28	98	103
		101	99	103		12	101	96	101		27	77	103	101		61	51	106	109
	1	102	95	101		9	101	93	103		26	97	98	105		12	40	103	113
	14	103	98	104		4	99	92	103		3	44	97	100		4	34	93	102
	3	98	97	104		1	95	91	95		4	61	94	102		-3	22	95	100
	7	101	98	101		1	98	93	95		3	38	93	98		7	29	94	101
	3	101		97		6	101		99		4	63	90	95		-2	22	97	103
	14	108	103	105		-4	109	103	104		2	38	93	99		-3	39	90	100
	-4	106	105	107		9	109	107	111		2	42	93	103		-8	37	88	99
	4	109	104	106		5	108	105	99		2	39	96	95		8	39	89	98
	2	108	107	106		-7	107	110	109		6	45	96	97		1	28	89	98
MEAN	3.09091	103.583	99.5455	103.083		3.16667	102.667	97.5455	101.167		10.5	59	96.3333	100		11.5833	33.9167	95.4167	102.083
std dev	6.6401	3.44986	4.61224	2.90637		5.74984	4.658	7.21614	5.79707		10.9087	22.6395	4.18511	3.41121		20.349	8.44725	6.11196	4.58175
SEM	2.00207	0.995888	1.39064	0.838996		1.65983	1.34465	2.17575	1.67347		3.14907	6.53545	1.20814	0.984732		5.87426	2.43851	1.76437	1.32264

## Sheet: Fig 7A
	Thermostability
°C	SARS-2-SD614							MEAN	stdev	SEM
4	100	100	100	100	100	100		100	0	0
33	75.8	77.2	48.4	48.1	47.8	57.8		59.1833	13.9379	5.69013
35	82.4	81.2	19.2	35.3	37.9	59.5		52.5833	26.0175	10.6216
37	40.6	63.1	18.2	9	15.4	43		31.55	20.7651	8.47733
39	34.3	43.1	7.6	5.7	24.9	34.8		25.0667	15.3972	6.28589
41	9.1	15.1	2.4	3.9	10.2	14.2		9.15	5.19875	2.12238
°C	SARS-2-SG614
4	100	100	100	100	100	100		100	0	0
33	97.4	92.4	45.8	67.8	69.1	46.9		69.9	21.8053	8.90198
35	88.4	100	51.7	78	61.3	56.7		72.6833	19.2189	7.84608
37	75.2	66.8	30.9	36	33.7	30.8		45.5667	19.9724	8.15372
39	74.1	75.2	13.5	38.9	48.1	49.1		49.8167	23.1324	9.44374
41	27.3	19.9	10.2	18.5	16.7	17.8		18.4	5.51289	2.25063
°C	SARS-S
4	100	100	100	100	100	100		100	0	0
33	73.5	95.8	74.4	67.6	51.7	24.9		64.65	24.0839	9.83222
35	100	62.4	14.3	71.3	28	1.6		46.2667	37.7488	15.4109
37	57.7	59.8	8	27.1	30.1	11.8		32.4167	22.1086	9.02579
39	32	47.2	18.9	27.4	1	18.6		24.1833	15.4775	6.31867
41	14.9	4.4	4.8	10	14.2	62.4		18.45	21.9882	8.97663
°C	MERS-S
4	100	100	100	100	100	100		100	0	0
33	100	100	100	53	72.3	24.7		75	31.2934	12.7755
35	75.3	61.9	66.3	62.6	84.1	42.3		65.4167	14.1577	5.77987
37	100	72.8	100	77.8	14.8	45		68.4	33.2426	13.5712
39	49	57.6	37.6	60.8	1.2	1.8		34.6667	26.919	10.9897
41	13.6	9	45.7	10.3	0.8	13.9		15.55	15.515	6.33397
°C	229E-S
4	100	100	100	100	100	100		100	0	0
33	45.3	37.8	61.4	100	64.1	46		59.1	22.4448	9.16304
35	25.8	21.1	63.4	32	2.4	24.9		28.2667	19.9306	8.13665
37	9.5	21.3	53.8	70.1	10.5	36.5		33.6167	24.5536	10.024
39	14.8	13.4	8.5	34.8	3.3	4.4		13.2	11.5473	4.71416
41	0.8	2.6	13.5	5.2	13.9	9.4		7.56667	5.56297	2.27107
°C	PRRA
4	100	100	100	100	100	100		100	0	0
33	83.3	76.8	79.1	71.1	59.6	64.6		72.4167	9.04907	3.69427
35	88	77.5	58.6	61.4	61.3	33.2		63.3333	18.6946	7.63202
37	73.3	53.4	56	57	31.3	17.6		48.1	20.086	8.20008
39	53	44.8	26.9	13.6	53.3	31.7		37.2167	15.8739	6.4805
41	23.3	17.7	5.1	19.1	17.4	13.1		15.95	6.24428	2.54922
°C	QTQTN
4	100	100	100	100	100	100		100	0	0
33	90.4	92.1	100	100	73.9	78.3		89.1167	10.9178	4.45716
35	71.6	100	53	100	65.7	87.8		79.6833	19.3095	7.88308
37	54.6	80.8	43.5	60.2	54.3	62.2		59.2667	12.3951	5.06028
39	59.3	47.9	18.7	78.2	33.7	30.4		44.7	21.6663	8.84522
41	17.8	6.2	11.2	23	20.5	5.3		14	7.51079	3.06627
°C	NSPRRAR
4	100	100	100	100	100	100		100	0	0
33	82.1	100	47.8	87.5	96.5	92.9		84.4667	19.0602	7.78129
35	98.6	78.5	89.2	100	71.4	78.6		86.05	11.7401	4.79289
37	83.7	85.3	25.8	91.9	58.3	70.5		69.25	24.4491	9.98131
39	57.8	81.9	14.7	56.6	30.8	56.3		49.6833	23.562	9.61913
41	10.4	22.9	15.9	13.1	11.8	15.8		14.9833	4.44676	1.81538

## Sheet: Fig 7B
	pH stability
		pH 6.3									MEAN	stdev	SEM		pH 7.5									MEAN	stdev	SEM		pH 8									MEAN	stdev	SEM
SARS-2-SD614	WT	99.4583	97.9957	106.771	76.0563	97.5081	128.711	96.533	105.796	91.1701	100	14.0426	4.68087		71.1809	51.1918	42.4648	39.9783	47.6327	55.5796	71.1809	85.8071	70.6934	59.5233	15.759	5.25299		37.5406	46.0726	23.4507	50.2167	37.8332	47.7302	72.156	72.6436	65.3304	50.3304	16.8316	5.61053
	PRRA	67.6448	93.2033	88.6028	101.893	84.1727	89.2844	104.62	133.245	137.334	100	22.6723	7.55745		30.6702	38.6785	49.5835	47.198	44.6422	44.3014	76.1643	62.5331	80.7649	52.7262	16.9273	5.64242		13.4267	20.2764	24.025	52.6505	45.1534	24.8769	64.5778	60.6588	57.9326	40.3976	19.7379	6.57929
	QTQTN	79.9779	84.9557	98.8938	95.2434	88.2743	82.3009	127.434	120.796	122.124	100	18.6292	6.20973		50.4425	46.4602	45.1327	88.9381	66.3717	49.4469	125.111	102.544	92.2566	74.0782	29.1359	9.71198		57.0797	31.427	76.9912	78.9823	49.115	31.3274	114.491	103.54	85.2876	69.8046	29.694	9.898
	NSPRRAR	72.7941	72.1925	100.468	85.7286	77.3062	69.1845	129.646	157.019	135.662	100	32.7561	10.9187		51.1364	58.9572	69.7861	62.8676	39.4051	51.4372	102.874	86.3302	81.8182	67.1791	20.0773	6.69242		38.2019	43.9171	39.4051	54.1444	36.6979	24.4251	94.4519	95.6551	73.0949	55.5548	26.1072	8.70239
	SARS-2-SG614	124.158	64.3888	84.8893	98.4601	90.6641	110.298	96.1501	98.7488	132.243	100	20.4072	6.80241		56.0154	48.2194	59.1915	66.9875	63.2339	66.41	103.946	73.9172	100.192	70.9015	19.1262	6.37539		36.6699	25.8999	32.9163	56.8816	48.2194	46.487	128.2	77.3821	92.6853	60.5935	33.148	11.0493
	SARS-S	20.3036	38.0912	14.3978	11.4972	2.28198	33.0939	4.8575	17.7176	17.6477	17.7654	11.7874	3.92913		98.1983	164.596	154.461	155.16	127.204	140.134	28.7256	20.3386	11.1827	100	63.0969	21.0323		14.0832	42.9836	11.0429	58.7093	54.8653	60.1072	23.6934	14.3279	10.9731	32.3095	21.5918	7.19726
	MERS-S	49.6675	90.1197	78.1516	61.9947	47.2739	49.7872	165.16	221.41	136.436	100	61.4082	20.4694		20.7048	23.4575	22.141	36.383	25.3723	22.0213	37.6995	40.4521	21.5425	27.7527	7.99524	2.66508		18.5505	28.2447	23.9362	38.0585	16.7553	28.0053	57.8058	39.016	46.9149	33.0319	13.5698	4.52327
	229E-S	110.979	115.133	113.056	74.184	61.7211	36.7953	126.706	123.739	137.685	100	34.1752	11.3917		46.5875	44.8071	54.0059	38.5757	35.3116	29.6736	38.2789	46.5875	31.1573	40.5539	8.02422	2.67474		28.3976	27.003	22.7596	54.8961	33.8279	17.3294	27.6558	45.1039	64.3917	35.7072	15.7411	5.24702

## Sheet: Fig 8B
	SARS-2-S Particle activation by TTSPs (fold change vs empty)
					SARS-2-SD614				MEAN	stdev	SEM
				EMPTY	1	1	1		1	0	0
				HAT	4.1	4.5	10.8		6.46667	3.7581	2.16974
				DESC1	1.7	2.1			1.9	0.282843	0.2
				TMPRSS11A	0.8	0.7			0.75	0.0707107	0.05
				TMPRSS11F	1.2	1.2			1.2	0	0
				TMPRSS11B	0.7	1			0.85	0.212132	0.15
				TMPRSS12	1	0.9			0.95	0.0707107	0.05
				Hepsin	0.6	0.7			0.65	0.0707107	0.05
				TMPRSS2	65.4	98.4	97.9		87.2333	18.9099	10.9176
				TMPRSS3	1.4	1.7			1.55	0.212132	0.15
				TMPRSS4	0.6	0.6			0.6	0	0
				TMPRSS5	0.8	14*	0.9		0.85	0.0707107	0.05
				TMPRSS13/MSPL	24.3	23	34		27.1	6.01082	3.47035
				TMPRSS15	0.4	0.6			0.5	0.141421	0.1
				Matriptase/ST14	0.3	0.5			0.4	0.141421	0.1
				TMPRSS6	0.8	1			0.9	0.141421	0.1
				TMPRSS7	1.1	0.6			0.85	0.353553	0.25
				TMPRSS9	0.8	0.6			0.7	0.141421	0.1
				Corin	0.6	0.4			0.5	0.141421	0.1
				Furin	6.2	5.3	14		8.5	4.78435	2.76225

## Sheet: Fig 8C
		Particle activation by TTSPs (fold change vs empty)
				SARS-2-SD614
				WT					PRRA					QTQTN					NSPRRAR					SARS-2-SG614
				HAT	TMPRSS2	TMPRSS13	Furin		HAT	TMPRSS2	TMPRSS13	Furin		HAT	TMPRSS2	TMPRSS13	Furin		HAT	TMPRSS2	TMPRSS13	Furin		HAT	TMPRSS2	TMPRSS13	Furin
				0.8	5.5	3.2	1.3		0.8	2.1	1.8	0.7		0.6	2.3	1.6	1.2		0.3	1.4	1	0.6		0.6	3.5	2.4	1.4
				8.7	123.5	23.1	0.3		4.8	43.7	5.9	0.2		4.1	33.5	7.5	0.1		5.2	27.7	7.1	0.2		2.9	27.9	6.1	0.1
				9.4	60.7	18.5	9.6		1.9	23	6.6	2.2		2.6	14.2	5	3.9		3.8	14.3	5.7	1.7		1.4	11.7	4	2.1
				1	17.6	3	2		0.5	5.4	1.3	0.6		0.5	6.8	3.3	1.2		0.5	3.6	1.3	0.8		0.5	4.3	1.8	1.4
				2.1	20.1	15.1	2.8		1.6	6.7	4	1.5		1.3	7.9	5	1.9		1.3	5.3	2.7	1.7		1.1	8.2	5.3	2.7
				20	188.3	67.7	31.5
				17.4	192	69.4	20.5
				10.8	97.9	34	14
			MEAN	8.775	88.2	29.25	10.25		1.92	16.18	3.92	1.04		1.82	12.94	4.48	1.66		2.22	10.46	3.56	1		1.3	11.12	3.92	1.54
			std dev	7.30455	74.9782	26.2794	11.1725		1.70792	17.3795	2.37002	0.801873		1.52545	12.2537	2.19932	1.40819		2.17187	10.8136	2.71625	0.674537		0.966954	9.9374	1.83494	0.971082
			SEM	2.58255	26.5088	9.29118	3.95009		0.763806	7.77235	1.05991	0.358608		0.682202	5.48002	0.983565	0.629762		0.971288	4.83597	1.21474	0.301662		0.432435	4.44414	0.82061	0.434281

[truncated: 8 more sheets: Fig 8D, Fig 9, S1FigA, S1FigB, S2 Fig, S3 Fig, S4Fig, S5Fig]
